# Supplementary material for: Which Factor Is More Relevant to the Effectiveness of the Cognitive Intervention? A Meta-Analysis of Randomized Controlled Trials of Cognitive Training on Symptoms and Executive Function Behaviors of Children With Attention Deficit Hyperactivity Disorder
Source: Front Psychol. 2022 Jan 13;12:810298. doi: 10.3389/fpsyg.2021.810298 (PMC8792444; doi:10.3389/fpsyg.2021.810298)
Supplement: Supplementary file 1 [file Data_Sheet_1.xlsx]

## Sheet: DateSheet
DateSheet
OUTCOME1
Presentation of inattention symptoms
author	pubyear	intervention	control	ntreat	mtreat	sdtreat	ncontrol	mcontrol	sdcontrol	Blind in outcome observation	duration	sessions	pharmaceutical	approach	frequency	Combination of medication	Observation	compliance
Tamm	2013	Attention	Wait	45	1.42	0.5	46	2.15	0.5	N	8	16	3	non-cpmputerized	2	68.6	Parent	0.97
van Dongen-Boomsma	2014	WMT	placebo	22	15	4.7	19	14.9	4.1	Y	5	25	1	computerized	5	0	Investigator	0.85
Chacko	2014	WMT	placebo	44	16.51	5.84	41	14.24	6.06	Y	5	25	2	computerized	5	29.4	Parent	0.78
Steeger	2016	WMT	placebo	25	13.91	5.1	26	12.78	3.7	Y	5	25	4	computerized	5	65.2	Parent	0.94
Rivard	2020	WMT	placebo	17	72.9	10.47	14	72.1	8.21	Y	6	25	3	computerized	4.16667	54.8	Parent	0.6
Egeland	2013	WMT	TAU	33	15	5.6	34	16.2	6.2	N	5	25	3	computerized	5	61	Parent	0.973333
Ackermann	2018	WMT	TAU	18	13.6	5.2	10	17.4	6.7	N	5	25	4	computerized	5	100	Parent	0.58
steiner	2011	MCT	Wait	11	60.1	5.3	11	71	14	N	16	32	3	computerized	2	60	Parent	0.928571
Steiner	2014	MCT	Wait	34	70.07	10.51	36	73.9	11.91	N	20	40	2	computerized	2	48.6	Parent	0.971429
Van der Oord	2014	MCT	Wait	18	12.76	5.12	22	16.9	6.56	N	5	25	3	computerized	5	72.5	Parent	0.930233
Tamm	2015	MCT	Wait	10	2	0.4	9	2.4	0.4	Y	8	8	1	non-cpmputerized	1	0	Clinicians	0.76
Qian Y	2017	MCT	Wait	38	22.18	3.56	30	25.27	5.06	N	12	12	3	non-cpmputerized	1	14.7	Parent	0.790698
Dovis	2015	MCT	placebo	31	11.9	5.7	30	13.6	5.2	Y	5	25	3	computerized	5	72.4	Parent	0.95082
Azami	2016	MCT	placebo	11	9.458	4.455	10	10.5	5.17	N	8	20	1	computerized	2.5	17.4	Parent	1
Jones	2020	MCT	active	25	13.28	6.03	22	15.05	5.52	N	4	20	2	computerized	5	Notgiven	Parent	0.792079
OUTCOME2
Presentation of hyperactivity/ impulsivity symptoms
author	pubyear	intervention	control	ntreat	mtreat	sdtreat	ncontrol	mcontrol	sdcontrol	blind	duration	sessions	pharmaceutical	approach	frequency	medication	Observation	compliance
Tamm	2013	Attention	Wait	45	0.93	0.6	46	1.3	0.7	N	8	16	3	non-cpmputerized	2	68.6	Parent	0.97
van Dongen-Boomsma	2014	WMT	placebo	22	17.4	3.2	19	15.4	5	Y	5	25	1	computerized	5	0	Investigator	0.85
Chacko	2014	WMT	placebo	44	13.9	5.5	41	11.32	5.28	Y	5	25	2	computerized	5	29.4	Parent	0.78
Steeger	2016	WMT	placebo	25	9.81	5.9	26	8.87	5	Y	5	25	4	computerized	5	65.2	Parent	0.94
Rivard	2020	WMT	placebo	17	74.98	15.32	14	74.41	14.38	Y	6	25	3	computerized	4.16667	54.8	Parent	0.6
Egeland	2013	WMT	TAU	33	10.5	7.2	34	11.5	7	N	7	25	3	computerized	3.57143	61	Parent	0.973333
Ackermann	2018	WMT	TAU	18	4.4	3.6	10	6.4	3.2	N	5	25	4	computerized	5	100	Parent	0.58
steiner	2011	MCT	Wait	11	58.7	18.2	11	64.5	17.8	N	16	32	3	computerized	2	60	Parent	0.928571
Steiner	2014	MCT	Wait	34	71.43	15.73	36	74.84	14	N	20	40	2	computerized	2	48.6	Parent	0.971429
Van der Oord	2014	MCT	Wait	18	11.82	4.13	22	14.81	5.87	N	5	25	3	computerized	5	72.5	Parent	0.930233
Tamm	2015	MCT	Wait	10	1.9	0.5	9	2.2	0.7	Y	8	8	1	non-cpmputerized	1	0	Clinicians	0.76
Qian Y	2017	MCT	Wait	38	18.92	5.09	30	21.93	4.93	N	12	12	3	non-cpmputerized	1	14.7	Parent	0.790698
Dovis	2015	MCT	placebo	31	12.2	6.6	30	12.9	6.5	Y	8	25	3	computerized	3.125	72.4	Parent	0.95082
Azami	2016	MCT	placebo	11	7.715	4.597	10	10.098	3.932	N	8	20	1	computerized	2.5	17.4	Parent	1
Jones	2020	MCT	active	25	10.88	6.12	22	10.05	5.74	N	4	20	2	computerized	5	Notgiven	Parent	0.792079
OUTCOME3
Global Executive Composite of BRIEF
author	pubyear	intervention	control	ntreat	mtreat	sdtreat	ncontrol	mcontrol	sdcontrol	blind	duration	sessions	pharmaceutical	materials	frequency	medication	Observation
Tamm	2013	Attention	Wait	45	56.85	10.1	46	65.06	9.9	N	8	16	3	non-cpmputerized	2	68.6	Parent
van Dongen-Boomsma	2014	WMT	placebo	15	152.8	13.9	16	149.9	20.7	Y	5	25	1	computerized	5	0	Parent
Bigorra	2016	WMT	placebo	31	137.42	24.42	30	128.03	26.48	Y	5	25	1	computerized	5	0	Parent
Steeger	2016	WMT	placebo	25	142.18	20.4	26	140.09	18	Y	5	25	4	computerized	5	65.2	Parent
Rivard	2020	WMT	placebo	17	64.67	11.5	14	68.36	8.21	Y	6	25	3	computerized	4.16667	54.8	Parent
Egeland	2013	WMT	TAU	33	66	11	34	66	10	N	7	25	3	computerized	3.57143	61	Parent
steiner	2011	MCT	Wait	11	57.7	13.6	11	64.9	13.5	N	16	32	3	computerized	2	100	Parent
Steiner	2014	MCT	Wait	34	61.5	8.3	36	64.8	9.04	N	20	40	2	computerized	2	60	Parent
Van der Oord	2014	MCT	Wait	18	150.39	19.07	22	162.2	21.77	N	5	25	3	computerized	5	48.6	Parent
Tamm	2015	MCT	Wait	10	67.7	12.8	9	74.1	11.2	Y	8	8	1	non-cpmputerized	1	72.5	Parent
Qian Y	2017	MCT	Wait	38	135.89	16.8	30	146.07	23.92	N	12	12	3	non-cpmputerized	1	0	Parent
Hahn-Markowitz	2020	MCT	Wait	50	61.9	8.8	51	65.7	7.3	N	12	12	3	non-cpmputerized	1	65.4	Parent
Jones	2020	MCT	active	21	137.67	24.92	23	152.83	22.13	N	4	20	2	computerized	5	Notgiven	Parent
OUTCOME4
Behavioral Regulation Index of BRIEF
author	pubyear	intervention	control	ntreat	mtreat	sdtreat	ncontrol	mcontrol	sdcontrol
Tamm	2013	Attention	Wait	54	52.83	10.3	51	58.45	12.5
van Dongen-Boomsma	2014	WMT	placebo	26	58.4	11.4	21	57.2	10
Bigorra	2016	WMT	placebo	31	44.84	9.43	30	44.3	10.26
Steeger	2016	WMT	placebo	22	47.77	9.8	23	48	8.9
Steiner	2014	MCT	Wait	34	59.86	10.28	36	61.36	10.35
Jones	2020	MCT	active	21	46.9	11.26	23	50.48	10.87
OUTCOME5
Metacognition Index of BRIEF
author	pubyear	intervention	control	ntreat	mtreat	sdtreat	ncontrol	mcontrol	sdcontrol
Tamm	2013	Attention	Wait	54	58.71	10.5	51	67.45	8.9
van Dongen-Boomsma	2014	WMT	placebo	26	94.4	10.2	21	92.7	13.3
Bigorra	2016	WMT	placebo	31	92.58	17.53	30	83.73	17.77
Egeland	2013	WMT	TAU	33	66	9	34	65	9
Steiner	2014	MCT	Wait	34	61.33	8.22	36	65.48	9.45
Van der Oord	2014	MCT	Wait	18	97.22	13.1	22	102	17.55
Jones	2020	MCT	active	21	90.71	16.91	23	102.35	13.07
Date of Venn diagram of the overlapping training in studies of multiple cognitive training which involved at least three domains of executive function
studyID	Van der Oord (2014);Dovis（2015）	Tamm（2015）	Qian Y（2017）	Azami2016	Hahn-Markowitz 2020
domains of cognitive training	inhibition	attention	inhibition	attention	inhibition
	working memory	inhibition	Working memory	inhibition	effort
	cognitive flexibility	memory	planning	short-term memory	monitoring
		hand-eye coordination	time management	planning	planning
		balance	Sustained attention	processing speed
		sensory awareness	Organization
		listening	Cognitive flexibility
